# Supplementary material for: Blood levels of D-aspartate oxidase, D-amino acid oxidase, serine racemase, and pLG72 are influenced by diagnoses of schizophrenia and autism spectrum disorder
Source: Schizophrenia (Heidelb). 2026 Apr 25;12(1):58. doi: 10.1038/s41537-026-00758-7 (PMC13324255; doi:10.1038/s41537-026-00758-7)
Supplement: Supplementary file 2 — Supplementary Information [file 41537_2026_758_MOESM2_ESM.xlsx]

## Sheet: Summary
Suppl. Table 1. Demographic characteristics of control subjects recruited by “Federico II” University Hospital.
Values are expressed as median (IQR) for age. Statistical analyses were performed by aMann-Whitney.
Suppl. Table 2. DAAO, DASPO, SR and pLG72 PRM analysis of blood serum in control patients (Ctrl) recruited by “Federico II” University Hospital.
Protein values are expressed as extracted-ion chromatogram (XIC) intensity associated with DAAO, DASPO, SR and pLG72, normalized to cytochrome c as internal standard.
Suppl. Table 3. Statistical analysis relative to Suppl. Figure 2.
Data are expressed as median (IQR) of extracted-ion chromatograms (XIC) intensity associated with each protein normalized to cytochrome c (Cyt C) or serum concentrations (μM) (D-amino acids). Analysis by non-parametric Mann-Whitney test or non-parametric Spearman correlation.
Suppl. Table 4. DAAO, DASPO, SR and pLG72 PRM analysis of blood serum in control (Ctrl) and patients with non-treatment (nTRS), and treatment-resistant schizophrenia (TRS) recruited by “Federico II” University Hospital.
Values are expressed as extracted-ion chromatogram (XIC) intensity associated with DAAO, DASPO, SR and pLG72, normalized to cytochrome c as internal standard.
Suppl. Table 5. Spearman correlation analysis between Chlorpromazine equivalents and DAAO, DASPO, SR, pLG72, D-aspartate and D-serine concentrations in the serum of schizophrenic patients and controls.	Suppl. Table 5. Spearman correlation analysis between Chlorpromazine equivalents and DAAO, DASPO, SR, pLG72, D-aspartate and D-serine concentrations in the serum of schizophrenic patients and controls.	Suppl. Table 5. Spearman correlation analysis between Chlorpromazine equivalents and DAAO, DASPO, SR, pLG72, D-aspartate and D-serine concentrations in the serum of schizophrenic patients and controls.	Suppl. Table 5. Spearman correlation analysis between Chlorpromazine equivalents and DAAO, DASPO, SR, pLG72, D-aspartate and D-serine concentrations in the serum of schizophrenic patients and controls.	Suppl. Table 5. Spearman correlation analysis between Chlorpromazine equivalents and DAAO, DASPO, SR, pLG72, D-aspartate and D-serine concentrations in the serum of schizophrenic patients and controls.	Suppl. Table 5. Spearman correlation analysis between Chlorpromazine equivalents and DAAO, DASPO, SR, pLG72, D-aspartate and D-serine concentrations in the serum of schizophrenic patients and controls.	Suppl. Table 5. Spearman correlation analysis between Chlorpromazine equivalents and DAAO, DASPO, SR, pLG72, D-aspartate and D-serine concentrations in the serum of schizophrenic patients and controls.	Suppl. Table 5. Spearman correlation analysis between Chlorpromazine equivalents and DAAO, DASPO, SR, pLG72, D-aspartate and D-serine concentrations in the serum of schizophrenic patients and controls.	Suppl. Table 5. Spearman correlation analysis between Chlorpromazine equivalents and DAAO, DASPO, SR, pLG72, D-aspartate and D-serine concentrations in the serum of schizophrenic patients and controls.	Suppl. Table 5. Spearman correlation analysis between Chlorpromazine equivalents and DAAO, DASPO, SR, pLG72, D-aspartate and D-serine concentrations in the serum of schizophrenic patients and controls.	Suppl. Table 5. Spearman correlation analysis between Chlorpromazine equivalents and DAAO, DASPO, SR, pLG72, D-aspartate and D-serine concentrations in the serum of schizophrenic patients and controls.	Suppl. Table 5. Spearman correlation analysis between Chlorpromazine equivalents and DAAO, DASPO, SR, pLG72, D-aspartate and D-serine concentrations in the serum of schizophrenic patients and controls.	Suppl. Table 5. Spearman correlation analysis between Chlorpromazine equivalents and DAAO, DASPO, SR, pLG72, D-aspartate and D-serine concentrations in the serum of schizophrenic patients and controls.	Suppl. Table 5. Spearman correlation analysis between Chlorpromazine equivalents and DAAO, DASPO, SR, pLG72, D-aspartate and D-serine concentrations in the serum of schizophrenic patients and controls.	Suppl. Table 5. Spearman correlation analysis between Chlorpromazine equivalents and DAAO, DASPO, SR, pLG72, D-aspartate and D-serine concentrations in the serum of schizophrenic patients and controls.	Suppl. Table 5. Spearman correlation analysis between Chlorpromazine equivalents and DAAO, DASPO, SR, pLG72, D-aspartate and D-serine concentrations in the serum of schizophrenic patients and controls.	Suppl. Table 5. Spearman correlation analysis between Chlorpromazine equivalents and DAAO, DASPO, SR, pLG72, D-aspartate and D-serine concentrations in the serum of schizophrenic patients and controls.	Suppl. Table 5. Spearman correlation analysis between Chlorpromazine equivalents and DAAO, DASPO, SR, pLG72, D-aspartate and D-serine concentrations in the serum of schizophrenic patients and controls.	Suppl. Table 5. Spearman correlation analysis between Chlorpromazine equivalents and DAAO, DASPO, SR, pLG72, D-aspartate and D-serine concentrations in the serum of schizophrenic patients and controls.	Suppl. Table 5. Spearman correlation analysis between Chlorpromazine equivalents and DAAO, DASPO, SR, pLG72, D-aspartate and D-serine concentrations in the serum of schizophrenic patients and controls.	Suppl. Table 5. Spearman correlation analysis between Chlorpromazine equivalents and DAAO, DASPO, SR, pLG72, D-aspartate and D-serine concentrations in the serum of schizophrenic patients and controls.	Suppl. Table 5. Spearman correlation analysis between Chlorpromazine equivalents and DAAO, DASPO, SR, pLG72, D-aspartate and D-serine concentrations in the serum of schizophrenic patients and controls.	Suppl. Table 5. Spearman correlation analysis between Chlorpromazine equivalents and DAAO, DASPO, SR, pLG72, D-aspartate and D-serine concentrations in the serum of schizophrenic patients and controls.	Suppl. Table 5. Spearman correlation analysis between Chlorpromazine equivalents and DAAO, DASPO, SR, pLG72, D-aspartate and D-serine concentrations in the serum of schizophrenic patients and controls.	Suppl. Table 5. Spearman correlation analysis between Chlorpromazine equivalents and DAAO, DASPO, SR, pLG72, D-aspartate and D-serine concentrations in the serum of schizophrenic patients and controls.	Suppl. Table 5. Spearman correlation analysis between Chlorpromazine equivalents and DAAO, DASPO, SR, pLG72, D-aspartate and D-serine concentrations in the serum of schizophrenic patients and controls.	Suppl. Table 5. Spearman correlation analysis between Chlorpromazine equivalents and DAAO, DASPO, SR, pLG72, D-aspartate and D-serine concentrations in the serum of schizophrenic patients and controls.	Suppl. Table 5. Spearman correlation analysis between Chlorpromazine equivalents and DAAO, DASPO, SR, pLG72, D-aspartate and D-serine concentrations in the serum of schizophrenic patients and controls.	Suppl. Table 5. Spearman correlation analysis between Chlorpromazine equivalents and DAAO, DASPO, SR, pLG72, D-aspartate and D-serine concentrations in the serum of schizophrenic patients and controls.	Suppl. Table 5. Spearman correlation analysis between Chlorpromazine equivalents and DAAO, DASPO, SR, pLG72, D-aspartate and D-serine concentrations in the serum of schizophrenic patients and controls.	Suppl. Table 5. Spearman correlation analysis between Chlorpromazine equivalents and DAAO, DASPO, SR, pLG72, D-aspartate and D-serine concentrations in the serum of schizophrenic patients and controls.	Suppl. Table 5. Spearman correlation analysis between Chlorpromazine equivalents and DAAO, DASPO, SR, pLG72, D-aspartate and D-serine concentrations in the serum of schizophrenic patients and controls.	Suppl. Table 5. Spearman correlation analysis between Chlorpromazine equivalents and DAAO, DASPO, SR, pLG72, D-aspartate and D-serine concentrations in the serum of schizophrenic patients and controls.	Suppl. Table 5. Spearman correlation analysis between Chlorpromazine equivalents and DAAO, DASPO, SR, pLG72, D-aspartate and D-serine concentrations in the serum of schizophrenic patients and controls.	Suppl. Table 5. Spearman correlation analysis between Chlorpromazine equivalents and DAAO, DASPO, SR, pLG72, D-aspartate and D-serine concentrations in the serum of schizophrenic patients and controls.	Suppl. Table 5. Spearman correlation analysis between Chlorpromazine equivalents and DAAO, DASPO, SR, pLG72, D-aspartate and D-serine concentrations in the serum of schizophrenic patients and controls.	Suppl. Table 5. Spearman correlation analysis between Chlorpromazine equivalents and DAAO, DASPO, SR, pLG72, D-aspartate and D-serine concentrations in the serum of schizophrenic patients and controls.	Suppl. Table 5. Spearman correlation analysis between Chlorpromazine equivalents and DAAO, DASPO, SR, pLG72, D-aspartate and D-serine concentrations in the serum of schizophrenic patients and controls.	Suppl. Table 5. Spearman correlation analysis between Chlorpromazine equivalents and DAAO, DASPO, SR, pLG72, D-aspartate and D-serine concentrations in the serum of schizophrenic patients and controls.	Suppl. Table 5. Spearman correlation analysis between Chlorpromazine equivalents and DAAO, DASPO, SR, pLG72, D-aspartate and D-serine concentrations in the serum of schizophrenic patients and controls.	Suppl. Table 5. Spearman correlation analysis between Chlorpromazine equivalents and DAAO, DASPO, SR, pLG72, D-aspartate and D-serine concentrations in the serum of schizophrenic patients and controls.	Suppl. Table 5. Spearman correlation analysis between Chlorpromazine equivalents and DAAO, DASPO, SR, pLG72, D-aspartate and D-serine concentrations in the serum of schizophrenic patients and controls.	Suppl. Table 5. Spearman correlation analysis between Chlorpromazine equivalents and DAAO, DASPO, SR, pLG72, D-aspartate and D-serine concentrations in the serum of schizophrenic patients and controls.	Suppl. Table 5. Spearman correlation analysis between Chlorpromazine equivalents and DAAO, DASPO, SR, pLG72, D-aspartate and D-serine concentrations in the serum of schizophrenic patients and controls.	Suppl. Table 5. Spearman correlation analysis between Chlorpromazine equivalents and DAAO, DASPO, SR, pLG72, D-aspartate and D-serine concentrations in the serum of schizophrenic patients and controls.	Suppl. Table 5. Spearman correlation analysis between Chlorpromazine equivalents and DAAO, DASPO, SR, pLG72, D-aspartate and D-serine concentrations in the serum of schizophrenic patients and controls.	Suppl. Table 5. Spearman correlation analysis between Chlorpromazine equivalents and DAAO, DASPO, SR, pLG72, D-aspartate and D-serine concentrations in the serum of schizophrenic patients and controls.	Suppl. Table 5. Spearman correlation analysis between Chlorpromazine equivalents and DAAO, DASPO, SR, pLG72, D-aspartate and D-serine concentrations in the serum of schizophrenic patients and controls.	Suppl. Table 5. Spearman correlation analysis between Chlorpromazine equivalents and DAAO, DASPO, SR, pLG72, D-aspartate and D-serine concentrations in the serum of schizophrenic patients and controls.	Suppl. Table 5. Spearman correlation analysis between Chlorpromazine equivalents and DAAO, DASPO, SR, pLG72, D-aspartate and D-serine concentrations in the serum of schizophrenic patients and controls.
Non-parametric Spearman’s rho coefficients (ρ) and related P-values (p) are indicated. Significant p-values are shown in bold. Abbreviations: Ctrl = controls, nTRS = non treatment resistant, TRS = treatment resistant.	Non-parametric Spearman’s rho coefficients (ρ) and related P-values (p) are indicated. Significant p-values are shown in bold. Abbreviations: Ctrl = controls, nTRS = non treatment resistant, TRS = treatment resistant.	Non-parametric Spearman’s rho coefficients (ρ) and related P-values (p) are indicated. Significant p-values are shown in bold. Abbreviations: Ctrl = controls, nTRS = non treatment resistant, TRS = treatment resistant.	Non-parametric Spearman’s rho coefficients (ρ) and related P-values (p) are indicated. Significant p-values are shown in bold. Abbreviations: Ctrl = controls, nTRS = non treatment resistant, TRS = treatment resistant.	Non-parametric Spearman’s rho coefficients (ρ) and related P-values (p) are indicated. Significant p-values are shown in bold. Abbreviations: Ctrl = controls, nTRS = non treatment resistant, TRS = treatment resistant.	Non-parametric Spearman’s rho coefficients (ρ) and related P-values (p) are indicated. Significant p-values are shown in bold. Abbreviations: Ctrl = controls, nTRS = non treatment resistant, TRS = treatment resistant.	Non-parametric Spearman’s rho coefficients (ρ) and related P-values (p) are indicated. Significant p-values are shown in bold. Abbreviations: Ctrl = controls, nTRS = non treatment resistant, TRS = treatment resistant.	Non-parametric Spearman’s rho coefficients (ρ) and related P-values (p) are indicated. Significant p-values are shown in bold. Abbreviations: Ctrl = controls, nTRS = non treatment resistant, TRS = treatment resistant.	Non-parametric Spearman’s rho coefficients (ρ) and related P-values (p) are indicated. Significant p-values are shown in bold. Abbreviations: Ctrl = controls, nTRS = non treatment resistant, TRS = treatment resistant.	Non-parametric Spearman’s rho coefficients (ρ) and related P-values (p) are indicated. Significant p-values are shown in bold. Abbreviations: Ctrl = controls, nTRS = non treatment resistant, TRS = treatment resistant.	Non-parametric Spearman’s rho coefficients (ρ) and related P-values (p) are indicated. Significant p-values are shown in bold. Abbreviations: Ctrl = controls, nTRS = non treatment resistant, TRS = treatment resistant.	Non-parametric Spearman’s rho coefficients (ρ) and related P-values (p) are indicated. Significant p-values are shown in bold. Abbreviations: Ctrl = controls, nTRS = non treatment resistant, TRS = treatment resistant.	Non-parametric Spearman’s rho coefficients (ρ) and related P-values (p) are indicated. Significant p-values are shown in bold. Abbreviations: Ctrl = controls, nTRS = non treatment resistant, TRS = treatment resistant.	Non-parametric Spearman’s rho coefficients (ρ) and related P-values (p) are indicated. Significant p-values are shown in bold. Abbreviations: Ctrl = controls, nTRS = non treatment resistant, TRS = treatment resistant.	Non-parametric Spearman’s rho coefficients (ρ) and related P-values (p) are indicated. Significant p-values are shown in bold. Abbreviations: Ctrl = controls, nTRS = non treatment resistant, TRS = treatment resistant.	Non-parametric Spearman’s rho coefficients (ρ) and related P-values (p) are indicated. Significant p-values are shown in bold. Abbreviations: Ctrl = controls, nTRS = non treatment resistant, TRS = treatment resistant.	Non-parametric Spearman’s rho coefficients (ρ) and related P-values (p) are indicated. Significant p-values are shown in bold. Abbreviations: Ctrl = controls, nTRS = non treatment resistant, TRS = treatment resistant.	Non-parametric Spearman’s rho coefficients (ρ) and related P-values (p) are indicated. Significant p-values are shown in bold. Abbreviations: Ctrl = controls, nTRS = non treatment resistant, TRS = treatment resistant.	Non-parametric Spearman’s rho coefficients (ρ) and related P-values (p) are indicated. Significant p-values are shown in bold. Abbreviations: Ctrl = controls, nTRS = non treatment resistant, TRS = treatment resistant.	Non-parametric Spearman’s rho coefficients (ρ) and related P-values (p) are indicated. Significant p-values are shown in bold. Abbreviations: Ctrl = controls, nTRS = non treatment resistant, TRS = treatment resistant.	Non-parametric Spearman’s rho coefficients (ρ) and related P-values (p) are indicated. Significant p-values are shown in bold. Abbreviations: Ctrl = controls, nTRS = non treatment resistant, TRS = treatment resistant.	Non-parametric Spearman’s rho coefficients (ρ) and related P-values (p) are indicated. Significant p-values are shown in bold. Abbreviations: Ctrl = controls, nTRS = non treatment resistant, TRS = treatment resistant.	Non-parametric Spearman’s rho coefficients (ρ) and related P-values (p) are indicated. Significant p-values are shown in bold. Abbreviations: Ctrl = controls, nTRS = non treatment resistant, TRS = treatment resistant.	Non-parametric Spearman’s rho coefficients (ρ) and related P-values (p) are indicated. Significant p-values are shown in bold. Abbreviations: Ctrl = controls, nTRS = non treatment resistant, TRS = treatment resistant.	Non-parametric Spearman’s rho coefficients (ρ) and related P-values (p) are indicated. Significant p-values are shown in bold. Abbreviations: Ctrl = controls, nTRS = non treatment resistant, TRS = treatment resistant.	Non-parametric Spearman’s rho coefficients (ρ) and related P-values (p) are indicated. Significant p-values are shown in bold. Abbreviations: Ctrl = controls, nTRS = non treatment resistant, TRS = treatment resistant.	Non-parametric Spearman’s rho coefficients (ρ) and related P-values (p) are indicated. Significant p-values are shown in bold. Abbreviations: Ctrl = controls, nTRS = non treatment resistant, TRS = treatment resistant.	Non-parametric Spearman’s rho coefficients (ρ) and related P-values (p) are indicated. Significant p-values are shown in bold. Abbreviations: Ctrl = controls, nTRS = non treatment resistant, TRS = treatment resistant.	Non-parametric Spearman’s rho coefficients (ρ) and related P-values (p) are indicated. Significant p-values are shown in bold. Abbreviations: Ctrl = controls, nTRS = non treatment resistant, TRS = treatment resistant.	Non-parametric Spearman’s rho coefficients (ρ) and related P-values (p) are indicated. Significant p-values are shown in bold. Abbreviations: Ctrl = controls, nTRS = non treatment resistant, TRS = treatment resistant.	Non-parametric Spearman’s rho coefficients (ρ) and related P-values (p) are indicated. Significant p-values are shown in bold. Abbreviations: Ctrl = controls, nTRS = non treatment resistant, TRS = treatment resistant.	Non-parametric Spearman’s rho coefficients (ρ) and related P-values (p) are indicated. Significant p-values are shown in bold. Abbreviations: Ctrl = controls, nTRS = non treatment resistant, TRS = treatment resistant.	Non-parametric Spearman’s rho coefficients (ρ) and related P-values (p) are indicated. Significant p-values are shown in bold. Abbreviations: Ctrl = controls, nTRS = non treatment resistant, TRS = treatment resistant.	Non-parametric Spearman’s rho coefficients (ρ) and related P-values (p) are indicated. Significant p-values are shown in bold. Abbreviations: Ctrl = controls, nTRS = non treatment resistant, TRS = treatment resistant.	Non-parametric Spearman’s rho coefficients (ρ) and related P-values (p) are indicated. Significant p-values are shown in bold. Abbreviations: Ctrl = controls, nTRS = non treatment resistant, TRS = treatment resistant.	Non-parametric Spearman’s rho coefficients (ρ) and related P-values (p) are indicated. Significant p-values are shown in bold. Abbreviations: Ctrl = controls, nTRS = non treatment resistant, TRS = treatment resistant.	Non-parametric Spearman’s rho coefficients (ρ) and related P-values (p) are indicated. Significant p-values are shown in bold. Abbreviations: Ctrl = controls, nTRS = non treatment resistant, TRS = treatment resistant.	Non-parametric Spearman’s rho coefficients (ρ) and related P-values (p) are indicated. Significant p-values are shown in bold. Abbreviations: Ctrl = controls, nTRS = non treatment resistant, TRS = treatment resistant.	Non-parametric Spearman’s rho coefficients (ρ) and related P-values (p) are indicated. Significant p-values are shown in bold. Abbreviations: Ctrl = controls, nTRS = non treatment resistant, TRS = treatment resistant.	Non-parametric Spearman’s rho coefficients (ρ) and related P-values (p) are indicated. Significant p-values are shown in bold. Abbreviations: Ctrl = controls, nTRS = non treatment resistant, TRS = treatment resistant.	Non-parametric Spearman’s rho coefficients (ρ) and related P-values (p) are indicated. Significant p-values are shown in bold. Abbreviations: Ctrl = controls, nTRS = non treatment resistant, TRS = treatment resistant.	Non-parametric Spearman’s rho coefficients (ρ) and related P-values (p) are indicated. Significant p-values are shown in bold. Abbreviations: Ctrl = controls, nTRS = non treatment resistant, TRS = treatment resistant.	Non-parametric Spearman’s rho coefficients (ρ) and related P-values (p) are indicated. Significant p-values are shown in bold. Abbreviations: Ctrl = controls, nTRS = non treatment resistant, TRS = treatment resistant.	Non-parametric Spearman’s rho coefficients (ρ) and related P-values (p) are indicated. Significant p-values are shown in bold. Abbreviations: Ctrl = controls, nTRS = non treatment resistant, TRS = treatment resistant.	Non-parametric Spearman’s rho coefficients (ρ) and related P-values (p) are indicated. Significant p-values are shown in bold. Abbreviations: Ctrl = controls, nTRS = non treatment resistant, TRS = treatment resistant.	Non-parametric Spearman’s rho coefficients (ρ) and related P-values (p) are indicated. Significant p-values are shown in bold. Abbreviations: Ctrl = controls, nTRS = non treatment resistant, TRS = treatment resistant.	Non-parametric Spearman’s rho coefficients (ρ) and related P-values (p) are indicated. Significant p-values are shown in bold. Abbreviations: Ctrl = controls, nTRS = non treatment resistant, TRS = treatment resistant.	Non-parametric Spearman’s rho coefficients (ρ) and related P-values (p) are indicated. Significant p-values are shown in bold. Abbreviations: Ctrl = controls, nTRS = non treatment resistant, TRS = treatment resistant.	Non-parametric Spearman’s rho coefficients (ρ) and related P-values (p) are indicated. Significant p-values are shown in bold. Abbreviations: Ctrl = controls, nTRS = non treatment resistant, TRS = treatment resistant.	Non-parametric Spearman’s rho coefficients (ρ) and related P-values (p) are indicated. Significant p-values are shown in bold. Abbreviations: Ctrl = controls, nTRS = non treatment resistant, TRS = treatment resistant.
Suppl. Table 6. Levels of DAAO, DASPO, SR and pLG72 and their substrates D-aspartate and D-serine concentrations in the serum of schizophrenic patients and controls.
Data are expressed as median (IQR) of extracted-ion chromatograms (XIC) intensity associated with each protein normalized to cytochrome c (Cyt C) or serum concentrations (μM) (D-amino acids). Analysis by non-parametric Kruskal-Wallisa followed by Dunn’s test with Bonferroni’s correction for multiple comparisonsb.
Suppl. Table 7. Spearman correlation analysis between DAAO, DASPO, SR and pLG72 and their substrates D-aspartate and D-serine concentrations in the serum of schizophrenic patients and controls.
Non-parametric Spearman’s rho coefficients (ρ) and related P-values (p) are indicated. Significant p-values are shown in bold. Abbreviations: Ctrl = controls, nTRS = non treatment resistant, TRS = treatment resistant.
Suppl. Table 8. DAAO, DASPO, SR and pLG72 PRM analysis of blood serum in control (Ctrl) and paediatric autism spectrum disorder patients (ASD).
Values are expressed as extracted-ion chromatogram (XIC) intensity associated with DAAO, DASPO, SR and pLG72, normalized to cytochrome c (Cyt C) as internal standard.
Suppl. Table 9. Levels of DAAO, DASPO, SR and pLG72 and their substrates D-aspartate and D-serine concentrations in the serum of patients with ASD and pediatric controls.
Data are expressed as median (IQR) of extracted-ion chromatograms (XIC) intensity associated with each protein normalized to cytochrome c (Cyt C) or serum concentrations (μM) (D-amino acids). Analysis by non-parametric Mann-Whitney test and ANCOVA model considering age and age as confounder.
Suppl. Table 10. Spearman correlation analysis between DAAO, DASPO, SR and pLG72 and their substrates D-aspartate and D-serine concentrations in the serum of patients with ASD and pediatric controls.
Non-parametric Spearman’s rho coefficients (ρ) and related P-values (p) are indicated. Significant p-values are shown in bold. Abbreviations: Ctrl = controls, ASD = autism spectrum disorder.
[truncated: 5,000 more columns]

## Sheet: Table S1
Suppl. Table 1. Demographic characteristics of control subjects recruited by “Federico II” University Hospital.
Values are expressed as median (IQR) for age. Statistical analysis was performed by Mann-Whitney.
Description	Variable	Groups		Statistics	p-value
		Males (n=20)	Females (n=11)
Adult control cohort A.O.U. Federico II (suppl. Fig. 2; Suppl. Table 2,3)	Age, median of years [IQR]	36 [29-43]	38 [26-53]	Mann-Whitney’s U(1,32) = 121	> 0.999

## Sheet: Table S2
Suppl. Table 2. DAAO, DASPO, SR and pLG72 PRM analysis of blood serum in control subjects (Ctrl) recruited by “Federico II” University Hospital.
Protein values are expressed as extracted-ion chromatogram (XIC) intensity associated with DAAO, DASPO, SR and pLG72, normalized to cytochrome c (Cyt C) as internal standard.
	Sample	Age	Sex	Mean value of extracted-ion cromatogram (XIC) intensity associated with DAAO	Mean value of extracted-ion cromatogram (XIC) intensity associated with DASPO	Mean value of extracted-ion cromatogram (XIC) intensity associated with SR	Mean value of extracted-ion cromatogram (XIC) intensity associated with pLG72
Ctrl	A1	38	M	0.115	0.005	0.0003	0.059
	A2	35	M	0.039	0.003	0.001	0.064
	A3	62	M	0.033	0.007	0.004	0.087
	A4	41	M	0.024	0.007	0.005	0.133
	A5	57	F	0.039	0.005	0.009	0.134
	A6	35	M	0.044	0.003	0.001	0.091
	A7	22	M	0.033	0.005	0.005	0.095
	A8	37	M	0.057	0.004	0.01	0.131
	A9	33	M	0.032	0.006	0.013	0.066
	A10	29	M	0.029	0.006	0.006	0.121
	A11	51	M	0.028	0.007	0.01	0.128
	A12	28	M	0.042	0.005	0.001	0.109
	A13	25	M	0.014	0.003	0.001	0.081
	A14	58	M	0.024	0.005	0.002	0.147
	A15	28	M	0.012	0.007	0.002	0.142
	A16	33	M	0.011	0.018	0.008	0.053
	A17	36	M	0.016	0.023	0.006	0.047
	A18	60	M	0.012	0.019	0.013	0.028
	A19	44	M	0.022	0.05	0.014	0.196
	A20	26	M	0.013	0.018	0.005	0.135
	A21	39	F	0.015	0.022	0.012	0.119
	A22	56	F	0.016	0.022	0.008	0.038
	A23	53	F	0.008	0.001	0.002	0.044
	A24	42	M	0.015	0.004	0.001	0.07
	A25	47	F	0.029	0.004	0.009	0.087
	A26	26	F	0.076	0.007	0.002	0.079
	A27	26	F	0.032	0.006	0.002	0.093
	A28	28	F	0.152	0.013	0.002	0.065
	A29	26	F	0.013	0.001	0.002	0.106
	A30	28	F	0.018	0.001	0.002	0.102
	A31	38	F	0.011	0.002	0.001	0.104

## Sheet: Table S3
Suppl. Table 3. Statistical analysis relative to Suppl. Figure 2.
Data are expressed as median (IQR) of extracted-ion chromatograms (XIC) intensity associated with each protein normalized to cytochrome c (Cyt C) or serum concentrations (μM) (D-amino acids). Analysis by non-parametric Mann-Whitney test or non-parametric Spearman correlation.
Figure panel	Statistic	Groups
2a (DASPO)	Mann-Whitney U = 85; p = 0.309	Males (n=20) vs Females (n=11) 0.0060 (0.0043-0.0152) vs 0.0050 (0.0010-0.0130)
2b (DAAO)	Mann-Whitney U = 101.5; p = 0.797	Males (n=20) vs Females (n=11) 0.0260 (0.0143-0.0375) vs 0.0180 (0.0130-0.0390)
2c (SR)	Mann-Whitney U = 107; p = 0.909	Males (n=20) vs Females (n=11) 0.0050 (0.0010-0.0095) vs 0.0020 (0.0020-0.0090)
2d (pLG72)	Mann-Whitney U = 93.5; p = 0.508	Males (n=20) vs Females (n=11) 0.0930 (0.0645-0.1325) vs 0.0930 (0.0650-0.1060)
2f (D-Asp)	Mann-Whitney U = 80; p = 0.222	Males (n=20) vs Females (n=11) 0.0668 (0.0450-0.0899) vs 0.0445 (0.0257-0.0685)
2g (D-Ser)	Mann-Whitney U = 101; p = 0.722	Males (n=20) vs Females (n=11) 1.745 (1.420-2.098) vs 1.850 (1.340-2.150)
2h males	Non parametric Spearman correlation: Spearman r = -0.389; p(two-tailed) = 0.090
2h females	Non parametric Spearman correlation: Spearman r = 0.185; p(two-tailed) = 0.580
2i males	Non parametric Spearman correlation: Spearman r = -0.259; p(two-tailed) = 0.270
2i females	Non parametric Spearman correlation: Spearman r = -0.529; p(two-tailed) = 0.098
2j males	Non parametric Spearman correlation: Spearman r = -0.283; p(two-tailed) = 0.226
2j females	Non parametric Spearman correlation: Spearman r = 0.267; p(two-tailed) = 0.424
2k males	Non parametric Spearman correlation: Spearman r = -0.087; p(two-tailed) = 0.715
2k females	Non parametric Spearman correlation: Spearman r = 0.052; p(two-tailed) = 0.880
2l males	Non parametric Spearman correlation: Spearman r = -0.125; p(two-tailed) = 0.599
2l females	Non parametric Spearman correlation: Spearman r = 0.196; p(two-tailed) = 0.560
2m males	Non parametric Spearman correlation: Spearman r = -0.215; p(two-tailed) = 0.362
2m females	Non parametric Spearman correlation: Spearman r = -0.278; p(two-tailed) = 0.406

## Sheet: Table S4
Suppl. Table 4. DAAO, DASPO, SR and pLG72 PRM analysis of blood serum in control (Ctrl) and patients with non-treatment (nTRS), and treatment-resistant schizophrenia (TRS) recruited by “Federico II” University Hospital.
Values are expressed as extracted-ion chromatogram (XIC) intensity associated with DAAO, DASPO, SR and pLG72, normalized to cytochrome c (Cyt C) as internal standard.
	Sample	Age	Sex	Chlorpromazine Equivalents	Mean value of extracted-ion cromatogram (XIC) intensity associated with DAAO	Mean value of extracted-ion cromatogram (XIC) intensity associated with DASPO	Mean value of extracted-ion cromatogram (XIC) intensity associated with SR	Mean value of extracted-ion cromatogram (XIC) intensity associated with pLG72
Ctrl	A1	26	F		0.076	0.006852	0.002	0.079
	A2	26	F		0.032	0.006	0.002	0.093
	A3	28	F		0.152	0.013	0.002	0.065
	A4	26	F		0.013	0.001	0.002	0.106
	A5	28	F		0.018	0.001	0.002	0.102
	A6	38	F		0.011	0.002	0.001	0.104
	A7	51	M		0.028	0.007	0.01	0.128
	A8	37	M		0.057	0.004	0.01	0.131
	A9	35	M		0.044	0.003	0.001	0.091
	A10	62	M		0.033	0.007	0.004	0.087
	A11	42	M		0.015	0.004	0.001	0.07
	A12	44	M		0.022	0.05	0.014	0.196
nTRS	B1	60	M	300	0.015	0.177584	0.044	0.134
	B2	22	M	150	0.009	0.219804	0.028	0.053
	B3	33	M	525	0.011	0.283118	0.052	0.063
	B4	53	M	400	0.01	0.015235	0.011	0.08
	B5	38	M	300	0.007	0.0385613	0.046	0.06
	B6	58	M	300	0.005	0.0268312	0.035	0.042
	B7	35	M	510	0.011	0.0296928	0.052	0.062
	B8	60	M	200	0.007	0.0190321	0.039	0.042
	B9	43	M	200	0.009	0.0271334	0.058	0.097
	B10	52	F	135	0.009	0.027607	0.034	0.024
	B11	55	F	200	0.01	0.0329905	0.063	0.107
	B12	47	F	150	0.023	0.078556	0.011	0.08
TRS	C1	40	M	300	0.005	0.0153568	0.036	0.037
	C2	30	M	400	0.01	0.0100307	0.031	0.03
	C3	37	M	250	0.004	0.0069995	0.008	0.04
	C4	29	M	700	0.02	0.014736	0.034	0.092
	C5	25	M	625	0.015	0.0192438	0.015	0.05
	C6	34	M	250	0.022	0.0390227	0.012	0.071
	C7	27	M	300	0.019	0.0434539	0.01	0.064
	C8	25	M	850	0.014	0.0264704	0.006	0.066
	C9	29	M	200	0.018	0.0397236	0.008	0.066
	C10	34	M	175	0.018	0.0380707	0.01	0.082
	C11	44	M	300	0.02	0.058422	0.008	0.098
	C12	39	F	425	0.016	0.0453663	0.007	0.105
	C13	57	F	275	0.008	0.0125413	0.029	0.05

## Sheet: Table S5
Suppl. Table 5. Spearman correlation analysis between Chlorpromazine equivalents and DAAO, DASPO, SR, pLG72, D-aspartate and D-serine concentrations in the serum of schizophrenic patients and controls.
Non-parametric Spearman’s rho coefficients (ρ) and related P-values (p) are indicated. Significant p-values are shown in bold. Abbreviations: Ctrl = controls, nTRS = non treatment resistant, TRS = treatment resistant.
		DASPO	DAAO	SR	pLG72	D-Asp	D-Ser
nTRS (N=12)	Chlorpromazine Equivalents	ρ = 0.007 p = 0.983	ρ = 0.203 p = 0.528	ρ = 0.355 p = 0.257	ρ = 0.224 p = 0.484	ρ = -0.399 p = 0.199	ρ = -0.025 p = 0.939
TRS (N=13)	Chlorpromazine Equivalents	ρ = 0.260 p = 0.391	ρ = -0.227 p = 0.456	ρ = -0.413 p = 0.161	ρ = -0.155 p = 0.613	ρ = 0.326 p = 0.276	ρ = 0.030 p = 0.921

## Sheet: Table S6
Suppl. Table 6. Levels of DAAO, DASPO, SR and pLG72 and their substrates D-aspartate and D-serine concentrations in the serum of schizophrenic patients and controls.
Data are expressed as median (IQR) of extracted-ion chromatograms (XIC) intensity associated with each protein normalized to cytochrome c (Cyt C) or serum concentrations (μM) (D-amino acids). Analysis by non-parametric Kruskal-Wallisa followed by Dunn’s test with Bonferroni’s correction for multiple comparisonsb.
Enzyme or amino acid	Controls (n=12)	nTRS (n=12)	TRS (n=13)	Kruskal Wallis (p-value)a	Post-hoc analysis (p-value)b
DASPO	0.0050 (0.0022-0.0070)	0.0315 (0.0270-0.1533)	0.0260 (0.0140-0.0415)	0.0001	CTRL vs nTRS: 0.0001 CTRL vs TRS: 0.0069
DAAO	0.0300 (0.0157-0.0537)	0.0095 (0.0075-0.0110)	0.0160 (0.0090-0.0195)	0.0005	CTRL vs nTRS: = 0.0004 CTRL vs TRS: = 0.0453
SR	0.0020 (0.0013-0.0085)	0.0415 (0.0295-0.0520)	0.0100 (0.0080-0.0300)	< 0.0001	CTRL vs nTRS: < 0.0001 CTRL vs TRS: = 0.0439 nTRS vs TRS: 0.0349
pLG72	0.0975 (0.0810-0.1225)	0.0625 (0.0448-0.0928)	0.0660 (0.0450-0.0870)	0.0112	CTRL vs nTRS: = 0.0449 CTRL vs TRS: = 0.0181
D-Asp	0.5317 (0.4010-0.6468)	0.3185 (0.2081-0.4461)	0.3836 (0.2569-0.4829)	0.0110	CTRL vs nTRS: = 0.0144 CTRL vs TRS: = 0.0599
D-Ser	3.581 (3.188-4.119)	3.101 (2.386-3.781)	2.606 (2.134-3.416)	0.0234	CTRL vs TRS: = 0.0193

## Sheet: Table S7
Suppl. Table 7. Spearman correlation analysis between DAAO, DASPO, SR and pLG72 and their substrates D-aspartate and D-serine concentrations in the serum of schizophrenic patients and controls.
Non-parametric Spearman’s rho coefficients (ρ) and related P-values (p) are indicated. Significant p-values are shown in bold. Abbreviations: Ctrl = controls, nTRS = non treatment resistant, TRS = treatment resistant.
		DASPO	DAAO	SR	pLG72
Ctrl (N=12)	D-Asp	ρ = -0.141 p = 0.660		ρ = 0.150 p = 0.641	ρ = 0.315 p = 0.319
	D-Ser		ρ = -0.274 p = 0.387	ρ = -0.180 p = 0.572	ρ = -0.200 p = 0.530
	DASPO				ρ = -0.124 p = 0.701
	DAAO				ρ = -0.371 p = 0.237
nTRS (N=12)	D-Asp	ρ = 0.039 p = 0.907		ρ = -0.060 p = 0.853	ρ = -0.074 p = 0.819
	D-Ser		ρ = -0.411 p = 0.185	ρ = 0.197 p = 0.538	ρ = -0.421 p = 0.173
	DASPO				ρ = 0.230 p = 0.467
	DAAO				ρ = 0.661* p = 0.022
TRS (N=13)	D-Asp	ρ = 0.168 p = 0.581		ρ = -0.196 p = 0.518	ρ = 0.019 p = 0.953
	D-Ser		ρ = 0.508 p = 0.079	ρ = -0.314 p = 0.292	ρ = 0.675* p = 0.013
	DASPO				ρ = 0.737** p = 0.005
	DAAO				ρ = 0.736** p = 0.005

## Sheet: Table S8
Suppl. Table 8. DAAO, DASPO, SR and pLG72 PRM analysis of blood serum in control (Ctrl) and paediatric autism spectrum disorder patients (ASD).
Values are expressed as extracted-ion chromatogram (XIC) intensity associated with DAAO, DASPO, SR and pLG72, normalized to cytochrome c (Cyt C) as internal standard.
	Sample	Age	Sex	Mean value of extracted-ion cromatogram (XIC) intensity associated with DAAO	Mean value of extracted-ion cromatogram (XIC) intensity associated to DASPO	Mean value of extracted-ion cromatogram (XIC) intensity associated with SR	Mean value of extracted-ion cromatogram (XIC) intensity associated with pLG72
Ctrl	A1	16	F	0.027	0.00406838	0.005	0.053
	A2	13	F	0.019	0.00206439	0.004	0.005
	A3	13	F	0.009	0.00157695	0.005	0.096
	A4	17	F	0.021	0.00257362	0.003	0.017
	A5	5	M	0.01	0.00473686	0.004	0.108
	A6	13.8	M	0.052	0.0140504	0.018	0.019
	A7	3.1	M	0.054	0.00621438	0.013	0.047
	A8	8.6	M	0.019	0.00593684	0.018	0.034
	A9	12.1	M	0.065	0.00528333	0.018	0.054
	A10	15.3	M	0.072	0.00381862	0.015	0.05
	A11	14.5	M	0.132	0.00630393	0.039	0.034
	A12	8.1	M	0.014	0.0192024	0.003	0.088
	A13	19.7	M	0.017	0.0146106	0.002	0.04
	A14	5.5	M	0.011	0.0199694	0.003	0.05
	A15	15.2	M	0.007	0.0157652	0.003	0.047
	A16	13.8	M		0.0154431		0.087
	A17	15.7	M	0.015	0.0184571	0.004	0.045
ASD	B1	7.8	M	0.146	0.00421674	0.003	0.024
	B2	9.1	M	0.091	0.00921898	0.002	0.045
	B3	0.4	M	0.062	0.00440981	0.002	0.013
	B4	10.9	M	0.084	0.017193	0.002	0.0001
	B5	9.7	M	0.169	0.0191157	0.005	0.018
	B6	15.4	F	0.075	0.0286251	0.002	0.036
	B7	1.5	M	0.091	0.0213466	0.005	0.1
	B8	5.4	F	0.0001	0.00826017	0.001	0.0002
	B9	N/A	M	0.183	0.027532	0.007	0.05
	B10	2.1	F	0.101	0.0138635	0.003	0.031
	B11	4.8	M	0.147	0.0293572	0.003	00:53:00
	B12	9.9	F	0.078	0.0292947	0.003	0.056
	B13	2.6	M	0.094	0.0277657	0.002	0.065
	B14	8	M	0.049	0.023185	0.003	0.061
	B15	11.8	M	0.114	0.0221534	0.003	0.035
	B16	3.6	M	0.168	0.0232395	0.002	0.063
	B17	15.7	M	0.112	0.022626	0.001	0.066
	B18	3.6	M	0.102	0.0244885	0.004	0.062
	B19	3.9	M	0.08	0.0215226	0.003	0.046
	B20	5	M	0.111	0.0206424	0.002	0.064
	B21	9.1	M	0.044	0.015941	0.001	0.04
	B22	3.5	M	0.001	0.0178765	0.02	0.022
	B23	6	M	0.114	0.0103521	0.017	0.029
	B24	6.1	M	0.056	0.0111411	0.012	0.021
	B25	4.7	M	0.095	0.00870558	0.011	0.029
	B26	4.2	M	0.057	0.00607783	0.008	0.029
	B27	6.4	M	0.191	0.0228529	0.004	0.077
	B28	4.9	M	0.159	0.0241977	0.003	0.034
	B29	4.9	M	0.188	0.0209942	0.003	0.031
	B30	3.9	M	0.187	0.0222511	0.004	0.039
	B31	4.3	M	0.144	0.0203473	0.003	0.03
	B32	11.3	M	0.202	0.0204449	0.004	0.068
	B33	8.6	F	0.163	0.0208651	0.003	0.045
	B34	6.1	M	0.192	0.0211095	0.004	0.038
	B35	5.4	M	0.173	0.0217428	0.022	0.041

## Sheet: Table S9
Suppl. Table 9. Levels of DAAO, DASPO, SR and pLG72 and their substrates D-aspartate and D-serine concentrations in the serum of patients with ASD and pediatric controls.
Data are expressed as median (IQR) of extracted-ion chromatograms (XIC) intensity associated with each protein normalized to cytochrome c (Cyt C) or serum concentrations (μM) (D-amino acids). Analysis by non-parametric Mann-Whitney test and ANCOVA model considering age and age as confounder.
Enzyme	Controls (n=17)	ASD (n=35)	Mann-Whitney (p-value)	ANCOVA analysis (p-value)
DASPO	0.0060 (0.0040-0.0155)	0.0210 (0.0140-0.0230)	<0.001	<0.001
DAAO	0.0190 (0.0118-0.0535)	0.1110 (0.0780-0.1680)	<0.001	0.009
SR	0.0040 (0.0030-0.0173)	0.0030 (0.0020-0.0040)	0.013	0.002
pLG72	0.0470 (0.0340-0.0705)	0.0390 (0.0290-0.0610)	0.262
D-Asp	0.7432 (0.5566-1.3443)	0.8494 (0.6199-1.1645)	0.791
D-Ser	2.2126 (1.8975-2.9763)	2.4592 (1.8564-3.0448)	0.710

[truncated: 1 more sheets: Table S10]
